# Supplementary material for: Mitochondrial Carrier SLC25A13 Drives Ferroptosis Resistance and Immune Evasion via a STAT3–IFI6 Circuit in Breast Cancer
Source: Adv Sci (Weinh). 2026 May 25:e75818. Online ahead of print. doi: 10.1002/advs.75818 (PMC13336081; doi:10.1002/advs.75818)
Supplement: Supplementary file 2 — Supporting File 2: advs75818‐sup‐0002‐supplement‐Extended‐Data.zip. [file ADVS-9999-e75818-s002.zip]

Archive with 11 entries (10 files):
- supplement/
- supplement/Extended Data Fig. 1.jpg
- supplement/Extended Data Fig. 10.tif
- supplement/Extended Data Fig. 2.tif
- supplement/Extended Data Fig. 3.tif
- supplement/Extended Data Fig. 4.tif
- supplement/Extended Data Fig. 5-.tif
- supplement/Extended Data Fig. 6.tif
- supplement/Extended Data Fig. 7.tif
- supplement/Extended Data Fig. 8.tif
- supplement/Extended Data Fig. 9.tif
